# Supplementary material for: Afatinib and Dacomitinib Efficacy, Safety, Progression Patterns, and Resistance Mechanisms in Patients with Non-Small Cell Lung Cancer Carrying Uncommon EGFR Mutations: A Comparative Cohort Study in China (AFANDA Study)
Source: Cancers (Basel). 2022 Oct 28;14(21):5307. doi: 10.3390/cancers14215307 (PMC9656097; doi:10.3390/cancers14215307)
Supplement: Supplementary file 1 [file cancers-14-05307-s001.zip]

Archive with 1 entries (1 files):
- cancers-1969058-supplementary.pdf
